# Supplementary material for: A genome-scale metabolic reconstruction of Lysinibacillus sphaericus unveils unexploited biotechnological potentials
Source: PLoS One. 2017 Jun 12;12(6):e0179666. doi: 10.1371/journal.pone.0179666 (PMC5467902; doi:10.1371/journal.pone.0179666)
Supplement: S1 Table — This table contains the genes reviewed in this work, which are related to the studied metabolic pathways and traits. The genes are ordered and depicted in a certain color according to their relation to a metabolic pathway. We indicated the RefSeq entry for each predicted protein as it is the same for all the toxic strains. Asterisks (*) in the observations column indicate a discrepancy between the proposed and NCBI annotations. Whether the genes are arranged as an operon is also indicated in the observations column. (XLSX) [file pone.0179666.s001.xlsx]

## Sheet: Genes
Metabolic Pathway	Annotation	RefSeq Accession	Observations
Carbon Metabolism	Cation-Acetate Symporter	WP_012293177.1
	Acetaldehyde dehydrogenase	WP_012293769.1
	Acetate-CoA ligase (AcsA)	WP_036162908.1
	Triosephosphate isomerase (TpiA)	WP_012292246.1
	Glycerol-3-phosphate dehydrogenase (GlpA)	WP_036160980.1
	Glyceraldehyde-3-phosphate dehydrogenase (GapA)	WP_008176871.1
	Phosphoglycerate kinase (Pgk)	WP_012292245.1
	phosphoglycerate mutase (GpmA)	WP_036162705.1	*
	Enolase (Eno)	WP_012292248.1
	Pyruvate kinase (PykA)	WP_031418626.1
	Threonine aldolase (Gly1)	WP_036161437.1
AI-2 Biosynthesis	S-adenosylhomocysteine nucleosidase	WP_012295382.1
	MTA/SAH nucleosidase	WP_012295901.1	Operon
	S-ribosylhomocysteine lyase	WP_051563191.1
Quorum quenching	AHL-lactonase (Bsph_3377 locus)	WP_036162813.1	*
	AHL-lactonase AiiB	WP_036162813.1	*
	Putative lactonase YtnP	WP_031418585.1	*
Co, Zn, Cd, Cu Resistance	Trancriptional regulator (Similar to ArsR)	WP_012291845.1
	Cobalt-zinc-cadmium resistance protein CzcD -putative by Prokka/RAST -	WP_012291846.1	*
	Repressor CsoR of the copZA operon	WP_016995253.1	*
	Copper(I) chaperone CopZ	WP_012291847.1	Operon
	Copper-translocating P-type ATPase CopA	WP_012291848.1
	Copper-binding protein CusF	WP_012291994.1
	Transcriptional rgeulator	WP_008177117.1
	copper-translocating P-type ATPase	WP_012295813.1
Ni Acquisition	Nickel transport ATP-binding protein NikE	WP_036161742.1	*
	Nickel transport ATP-binding protein NikD	WP_012294587.1	*
	Nickel transport system permease protein NikC	WP_012294588.1	Operon
	Nickel transport system permease protein NikB	WP_012294589.1
	Nickel ABC transporter, periplasmic nickel-binding protein NikA	WP_012294590.1
Mo Acquisition and Metabolism	Molybdate-responsive regulator in bacilli (YvgK)	WP_036161993.1	*
	Molybdenum ABC transporter ModA/YvgL	WP_036161998.1
	Molybdenum transport system permease protein ModB	WP_012294876.1
	Molybdenum cofactor biosynthesis protein MoaD	WP_012294877.1
	Molybdenum cofactor biosynthesis protein MoaE	WP_012294878.1
	Molybdopterin-guanine dinucleotide biosynthesis protein MobB	WP_051563342.1	Operon
	Molybdopterin biosynthesis protein MoeA	WP_012294880.1
	Molybdopterin biosynthesis protein MoeB	WP_036162808.1
	Molybdenum cofactor biosynthesis protein MoaB	WP_031416173.1
	Molybdopterin-guanine dinucleotide biosynthesis protein MobA	WP_012294883.1
	Molybdenum cofactor biosynthesis protein MoaC	WP_012294884.1
	Molybdenum cofactor biosynthesis protein MoaA	WP_036162002.1
Co Acquisition and Metabolism	Substrate-specific component CbiM of cobalt ECF transporter	WP_031417479.1
	Additional substrate-specific component CbiN of cobalt ECF transporter	WP_008178258.1	Operon
	Transmembrane component CbiQ of energizing module of cobalt ECF transporter	WP_036162822.1
	ATPase component CbiO of energizing module of cobalt ECF transporter	WP_012295004.1
	Cobalamin biosynthesis protein CbiG	WP_012294992.1
	Cobalt-precorrin-4 C11-methyltransferase	WP_012294993.1
	Cobalt-precorrin-2 C20-methyltransferase	WP_012294994.1
	Cobalt-precorrin-6y C5-methyltransferase CbiE	WP_036162821.1
	Cobalt-precorrin-6 synthase, anaerobic	WP_012294995.1
	Cobalt-precorrin-8x methylmutase	WP_012294996.1	Operon
	Cobalt-precorrin-6x reductase	WP_031417486.1
	Sirohydrochlorin cobaltochelatase	WP_036162043.1
	Cobalt-precorrin-3b C17-methyltransferase	WP_012294999.1
	Putative 2Fe-2S ferredoxin CbiW involved in B12 biosynthesis	WP_031417481.1
Cd trasport	Regulator CadC	WP_008177117.1
	Cadmium ATP-ase transporter CadA	WP_012292092.1	*
Cr resistance	ChrA Protein	WP_036162198.1
Mn resistance	Manganese ABC Transporter (MntA)	WP_012294907.1
	Manganese ABC Transporter (MntB)	WP_031416200.1	Operon
	Manganese ABC Transporter (MntC)	WP_031416199.1
	Manganese ABC Transporter (MntD)	WP_036162014.1	*
	Transcriptional regulator (MntR)	WP_008177112.1
	Manganese Transporter (MntH)	WP_012292505.1
Te resistance	TerD	WP_012292112.1	*
	TerD	WP_012292113.1	* terD cluster
	TerD	WP_012292114.1	*
	TelA	WP_012294411.1
	YceG	WP_012292120.1	*
Zn transport	Transcriptional repressor ZurR	WP_012295212.1
	Zinc ABC transporter ZnuB	WP_031417001.1	* Operon
	Zinc ABC transporter ZnuC	WP_012295214.1
	Zinc transporter ZupT	WP_036162366.1
	Zinc transporter family protein	WP_012292297.1
Al resistance	Putative aluminium resistance protein	WP_031419065.1	*
As resistance	Transcriptional regulator (ArsR)	WP_012294252.1
	Arsenical-resistance protein (Acr3)	WP_012294253.1
	Arsenate reductase (thioredoxin) (ArsC)	WP_036161510.1	Operon
	Arsenical resistance operon transcriptional repressor ArsD	WP_036161513.1
	Arsenical pump-driving ATPase	WP_012294256.1
	Transcriptional regulator (ArsR)	WP_012294603.1
	Arsenical-resistance protein (Acr3)	WP_036161760.1	Operon
	Arsenate reductase (thioredoxin) (ArsC)	WP_036161757.1
	Arsenic efflux pump protein ArsB	WP_036162377.1
Antibiotic resistance	Beta-lactamase BlaZ / Serine hydrolase	WP_031419620.1
	Multidrug resistance protein (Similar to AbcA)	WP_012293733.1
	Bacitracin ABC transporter ATP-binding protein	WP_012296070.1
	Bacitracin transporter BceB	WP_036162446.1
	Beta-lactam antibiotic acylase	WP_012295814.1
	Multidrug resistance transporter	WP_012295065.1	*
	Erythromycin resistance ATP-binding protein	WP_012295993.1	*
CAMP Resistance	DltA	WP_012292254.1
	DltB	WP_012292253.1
	DltC	WP_012292252.1	Operon
	DltD	WP_012292251.1
	PrsW	WP_012293601.1
	MprF	WP_012293075.1
Flagellum and chemotaxis	Flagellar hook protein FliD	WP_012292912.1
	Flagellin	WP_012292785.1
	Flagellin	WP_008178849.1
	Flagellar hook-associated protein FlgL	WP_012292899.1
	Flagellar hook-associated protein FlgK	WP_012292898.1
	Flagellar basal body rod protein FlgG	WP_012293268.1
	Flagellar hook assembly protein FlgD	WP_012293266.1
	Flagellar hook-length control protein FliK	WP_012293265.1
	Flagellar hook-basal body protein	WP_012292775.1
	Flagellar basal body rod protein FlgB	WP_012293258.1
	Flagellar basal body rod protein FlgC	WP_012293259.1
	Chemotaxis protein CheA	WP_012293283.1
	Chemotaxis protein CheW	WP_008180734.1
	Chemotaxis protein CheD	WP_031418995.1
	Methyl-accepting chemotaxis protein	WP_036161109.1
	Chemotaxis protein CheR	WP_031417978.1
	Chemotaxis protein CheX	WP_036161243.1
	Swarming motility protein SwrC	WP_036160909.1
	Flagellar motor protein MotA	WP_031416865.1
	Flagellar motor protein MotB	WP_025115820.1
Surfactants	Surfactin Synthase GrsT	WP_012294866.1
	Subtilisin precursor (Peptidase S8)	WP_012292128.1
	Subtilisin DY	WP_051563215.1	*
Nitrogen metabolism	Putative ammonia monooxygenase	WP_036161126.1	*
	Global Nitrogen Regulator	WP_012294208.1	*
	Nitroreductase	WP_036161697.1
	2-nitropropane dioxygenase	WP_012295090.1
	Nitroreductase/mcbC-like oxidoreductase	WP_036164379.1	*
	NifU	WP_012292332.1
	NosL	WP_031416375.1	*
	Nitrogen regulatory protein	WP_012291989.1
	Ammonium Transporter	WP_012291988.1
	Nitroreductase 1	WP_012291958.1
	Azoreductase	WP_012295821.1	*
	Nitric oxide synthase	WP_031417689.1
Iron metabolism	Iron ABC transporter substrate-binding protein	WP_031418862.1	*
	Iron ABC transporter permease	WP_012293088.1
	Iron ABC transporter substrate-binding protein	WP_031419069.1
	Siderophore ABC transporter permease	WP_036160992.1
	Iron ABC transporter permease	WP_012293373.1
	Iron enterobactin transporter ATP binding protein	WP_031419071.1	*
	Ferric iron reductase FhuF-like transporter	WP_031419072.1	*
	Ferric uptake regulation protein	WP_008174639.1	*
	Fe(3+)-citrate-binding protein	WP_012293525.1	*
	Iron-dicitrate ABC transporter ATP-binding protein	WP_012293972.1
	Ferrichrome ABC transporter permease	WP_012293973.1
	Iron ABC transporter permease	WP_036161324.1
	Iron ABC transporter substrate-binding protein	WP_012293979.1	*
	Ferrous iron transport permease EfeU	WP_012293981.1	*
	Hypothetical protein GBAA1985 associated with anthrachelin biosynthesis	WP_012294572.1	*
	Acyl carrier protein associated with anthrachelin biosynthesis	WP_031415996.1	*
	Long-chain-fatty-acid--CoA ligase associated with anthrachelin biosynthesis	WP_036161736.1	*
	Siderophore biosynthesis protein	WP_036161739.1	Operon
	Siderophore biosynthesis protein	WP_012294576.1
	heme-degrading monooxygenase IsdG	WP_012294665.1
	hemin ABC transporter ATP-binding protein. Heme efflux system ATPase HrtA	WP_012294666.1
	Heme efflux system permease. HrtB	WP_036161812.1	*
	Ferritin	WP_031416225.1
	Iron-uptake system-binding protein	WP_012292334.1
	Heme efflux system ATPase HrtA	WP_012292131.1	*
	Heme efflux system permease HrtB.	WP_012292130.1	*
	Iron(III) dicitrate transport ATP-binding protein	WP_012291964.1	*
	Putative hemin transport system ATP-binding protein fecE	WP_012291941.1	*
	iron ABC transporter substrate-binding protein	WP_012295840.1
	Ferrichrome ABC transporter ATP-binding protein	WP_008175175.1
	Iron ABC transporter permease	WP_031416540.1
	Iron ABC transporter permease	WP_031416542.1
	Ferri-bacillibactin esterase BesA	WP_036162395.1	*
	Fe-bacillibactin uptake system FeuD	WP_012295918.1	* Operon
	Fe-bacillibactin uptake system FeuC	WP_012295919.1	*
	Fe-bacillibactin uptake system FeuB.	WP_036162397.1	*
	Fe-bacillibactin uptake system FeuA	WP_031416602.1	*
	Ferrichrome ABC transporter substrate-binding protein	WP_012295958.1
	heme-degrading monooxygenase IsdG	WP_012296118.1
	Two-component response regulator colocalized with HrtAB transporter.	WP_012292410.1	*
	Sensor histidine kinase colocalized with HrtAB transporter.	WP_036160583.1
	Iron ABC transporter permease	WP_012292419.1
	Iron ABC transporter substrate-binding protein	WP_012292421.1
	Hypothetical yuiI protein:Trilactone hydrolase [bacillibactin] siderophore	WP_012292469.1	*
	Ferrichrome ABC transporter substrate-binding protein	WP_012292470.1
	Iron compound ABC transporter, substrate-binding protein	WP_012292476.1	*
	Iron(3+)-hydroxamate-binding protein YxeB precursor	WP_012292478.1	*
	Ferric iron reductase FhuF-like transporter	WP_031419072.1	*
	Class A Sortase	WP_031418459.1
	Iron ABC transporter ATPase	WP_012292722.1
	Iron-dicitrate ABC transporter ATP-binding protein	WP_012292745.1
	Enterobactin/ferric enterobactin esterase	WP_036160853.1	*
	Heme uptake protein IsdC	WP_012292997.1
	Cell surface protein IsdA.	WP_012292998.1	*
	Cell surface protein IsdA.	WP_012292999.1	*
	Heme ABC transporter substrate-binding protein IsdE	WP_036160863.1	Operon
	Iron compound ABC transporter permease IsdF	WP_012293001.1	*
	Iron ABC transporter ATP-binding protein	WP_012293002.1
	SrtB family sortase	WP_012293003.1
Insecticidal activity	CryBP1	WP_012291793.1	*
	Hemolysin A TlyA	WP_012295056.1	*
	Hemolysin C TlyC	WP_036162133.1
	Hemolysin D HlyIII	WP_012294351.1	*
	Hemolysin XhlA	WP_051563194.1	*
	BinA (41.9 kDa toxin)	WP_012291791.1
	BinB (51 kDa toxin)	WP_012291792.1
	Mtx1	WP_036160771.1	*
	Mtx2	WP_012292821.1	*
	Mtx3	WP_012294440.1	*
	Sphaericolysin/Alveolysin	WP_031416422.1
Hydrocarbon degradation	Benzoate MFS transporter	WP_012292042.1
	Catechol 2,3-dioxygenase	WP_031418236.1	*
	4-oxolocrotonate tautomerase	WP_012292709.1
	Muconate cicloisomerase	WP_010857752.1	*
	Succinyl-CoA transferase	WP_012292565.1
	4-hydroxyphenyl acetate 3- monoxygenase	WP_036162219.1
	Toluenesulfonate zinc-independent alcohol dehydrogenase	WP_012293869.1	*
