# Supplementary material for: A genome-scale metabolic reconstruction of Lysinibacillus sphaericus unveils unexploited biotechnological potentials
Source: PLoS One. 2017 Jun 12;12(6):e0179666. doi: 10.1371/journal.pone.0179666 (PMC5467902; doi:10.1371/journal.pone.0179666)
Supplement: S2 Table — (XLSX) [file pone.0179666.s002.xlsx]

## Sheet: Hoja1
Antibiotic	MIC (µg/mL)	Interpretation
Erythromycin	≥ 5	Resistant
Tetracycline	4	Susceptible
Trimethoprim	≤ 5	Susceptible
Gentamicin	2	Susceptible
Kanamycin	2	Susceptible
Rifampicin	≤ 1	Susceptible
Ampicillin	≤ 1	Susceptible
Chloramphenicol	4	Susceptible
